# Supplementary material for: Synthesis of Graphene Quantum Dots Enhanced Nano Ca(OH)2 from Ammoniated CaCl2
Source: Materials (Basel). 2023 Feb 13;16(4):1568. doi: 10.3390/ma16041568 (PMC9967000; doi:10.3390/ma16041568)
Supplement: Supplementary file 1 [file materials-16-01568-s001.zip]

Archive with 1 entries (1 files):
- materials-2194062-supplementary.pdf
